# Supplementary material for: Therapeutic effect of palmitoylethanolamide in cognitive decline: A systematic review and preliminary meta-analysis of preclinical and clinical evidence
Source: Front Psychiatry. 2022 Oct 28;13:1038122. doi: 10.3389/fpsyt.2022.1038122 (PMC9650099; doi:10.3389/fpsyt.2022.1038122)
Supplement: Supplementary Table 1A — Results of clinical studies investigating palmitoylethanolamide and its correlations to neurocognitive disorders (NCDs). IκBα, nuclear factor of kappa light polypeptide gene enhancer in B-cells inhibitor, alpha; Aβ, β-amyloid precursor protein; < , lower than; CTRL, control; PEA, palmitoylethanolamide; >, higher than; NFκB, nuclear factor kappa-light-chain-enhancer of activated B cells; μM, micromolar; vs., compared to; NS, not significant; 2-AG, 2-arachidonoylglycerol; AD, Alzheimer's disease; AEA, anandamide; OEA, oleoylethanolamide; ↓, reduced; ↑, increased; CNS, Canadian Neurological Scale; T0, baseline; T30, after 30 days; MMSE, Mini Mental State Examination; p-p38, phospho-p38; MAPK, Mitogen-activated protein kinase; VEGF, Vascular endothelial growth factor; GW6471, PPARα antagonist; HUVEC, Human umbilical vein endothelial cells; ATP, Adenosine triphosphate; nM-EDL, Non-Motor Aspects of Experiences of Daily Living; NPI, Neuropsychiatric Inventory; FAB, Frontal Assessment Battery; SAND, Screening for Aphasia in Neurodegeneration; LICI, long-interval intracortical inhibition; ISI, inter-stimulus-interval; SICI, short-interval intracortical inhibition; ICF, intracortical facilitation; SAI, short-latency afferent inhibition; LTP, long-term potentiation; std, standard; BNCE, Brief Neuropsychological Cognitive Examination; BDI, Beck's inventory depression scale. Bold font emphasizes significant results. [file Table_1.xlsx]

## Sheet: Sheet1
Study (Country)	Results
Paterniti et al. (2014) (Italy)	1. IκBα espression: Aβ < CTRL; Aβ+PEA(all groups) > Aβ; 2. NfκB expression: Aβ > CTRL; Aβ+PEA(2.7 + 0.27 µM), Aβ+PEA(27 + 2.7 µM) < Aβ; Aβ+PEA(0.27 + 0.027 µM) vs. Aβ, NS
Altamura et al. (2015) (Italy)	1. 2-AG blood levels: AD > CTRL; 2. PEA, AEA, OEA blood levels: AD vs. CTRL, NS; 3. Raven’s Progressive matrices: ↓ performance for ↑ PEA; 4. Rey’s 15 word Memory test: ↑ performance for ↑ 2-AG
Caltagirone et al. (2015) (Italy)	1. CNS: female(T0) < male(T0); T30 > T0; no time × recovery nor time x gender effect; 2. MMSE: female(T0) < male(T0); T30 > T0; no time × recovery nor time x gender effect
Cipriano et al. (2015) (Italy)	1. Effects on p-p38 MAPK/VEGF co-expression: Aβ > CTRL; PEA(10^-6)+Aβ < Aβ; GW6471(10)+PEA(10^-6)+Aβ > Aβ+PEA(10^-6); other comparisons, NS; 2. Effects on HUVECs proliferation: Aβ > CTRL; PEA(10^-6, 10^-7, 10^-8)+Aβ < Aβ; GW6471(2.5, 5, 10)+PEA(10^-6)+Aβ > Aβ+PEA(10^-6); other comparisons, NS; 3. Effects on ATP levels: Aβ > CTRL; PEA(10^-6)+Aβ < Aβ; GW6471(2.5, 5, 10)+PEA(10^-6)+Aβ > Aβ+PEA(10^-6…
Brotini et. Al (2017) (Italy)	nM-EDL scores: 1. Cognitive impairment, 2. Hallucinations and psychosis, 3. Apathy, 4. Features of dopamine dysregulation syndrome, 4. Urinary problems, 5. Constipation problems, 6. Light headedness on standing: post-PEA vs. pre-PEA, NS; 7. Depressed mood, 8. Anxious mood, 9. Sleep problems, 10. Daytime sleepiness, 11. Pain and other sensations, 12. Fatigue: post-PEA < pre-PEA
Assogna et al. (2020) (Italy)	1. Behavior, memory and cognition: (a) NPI: post-PEA < pre-PEA; (b) FAB: post-PEA > pre-PEA; (c) MMSE, (d) SAND: post-PEA vs. pre-PEA, NS; 2. Independency: post-PEA vs. pre-PEA, NS; 3. Neurological condition: post-PEA vs. pre-PEA, NS; 4. Corticospinal evaluation: (a) LICI: post-PEA (ISI 100) < pre-PEA (ISI 100); other comparisons, NS; (b) SICI/ICF, (c) SAI, (d) LTP: post-PEA, vs. pre-PEA, NS (for…
Campolo et al. (2021) (Italy)	1. Memory and cognition: (a) MMSE score: PEA+std > std; (b) ∆MMSE: PEA+std > std; (c) MMSE score > 26: PEA+std > std; (d) BNCE: PEA+std vs. std, NS; (e) BNCE Interference Memory: PEA+std > std; 2. Independency (Barthel index): (a) ↑ PEA+std vs. baseline; (b) PEA+std vs. std, NS; 3. Depressive symptoms (BDI): PEA+std vs. std, NS
