# Supplementary material for: Therapeutic effect of palmitoylethanolamide in cognitive decline: A systematic review and preliminary meta-analysis of preclinical and clinical evidence
Source: Front Psychiatry. 2022 Oct 28;13:1038122. doi: 10.3389/fpsyt.2022.1038122 (PMC9650099; doi:10.3389/fpsyt.2022.1038122)
Supplement: Supplementary Table 1B — Results of preclinical studies investigating palmitoylethanolamide and its correlations to neurocognitive disorders (NCDs). GFAP, Glial fibrillary acidic protein; S100B, S100 calcium-binding protein B; Aβ, β-amyloid precursor protein; >, higher than; CTRL, control; PEA, palmitoylethanolamide; GW9662, PPARγ antagonist; < , lower than; MK, MK886 (PPARα antagonist); vs., compared to; NS, not significant; iNOS, inducible nitric oxide synthase; COX-2; cyclooxygenase-2; PGE2, Prostaglandin E2; NO–, Nitrogen Dioxide; TNF-α, tumor necrosis factor alpha; IL-1β, Interleukin 1 beta; p-p38, pospho-p38; p-JNK, anti-phosphorylated Jun N-terminal kinase; NFκB, nuclear factor kappa-light-chain-enhancer of activated B cells; AP-1, Activator protein 1; PPARs, Peroxisome proliferator-activated receptors; eCB, endocannabinoid; CB1, Cannabinoid receptor type 1; CB2, Cannabinoid receptor type 2; FAAH, Fatty acid amide hydrolase; CCL, C-C Motif Chemokine Ligand; WT, Wild-type; KO, Knock-out; IL-6, Interleukin 6; h, hours; SR1, SR141716A; SR2, SR144528; LDH-Abs, LDH activity; mRNA, messenger ribonucleic acid; AEA, anandamide; OEA, oleoylethanolamide; ERK1/2, Extracellular signal-regulated protein kinases 1 and 2; MAPK, Mitogen-activated protein kinase; TRPV1, transient receptor potential cation channel subfamily V member 1; WY, WY14643; TG, troglitazone; CPZ, capsazepine; YMT, Y-maze test; Ab, Ab25-35 peptide; VHI, vehicle; ScAb, Scrambled Ab25-35 peptide; PEA(3, 10, 30), PEA (3, 10, 30 mg/Kg); MWM, Morris Water Maze test; NORT, Novel Object Recognition test; MAP2, Microtubule-associated protein 2; GW6471, PPARα antagonist; BDNF, Brain-Derived Neurotrophic Factor; GDNF, Glial cell line-derived neurotrophic factor; nNOS, Neuronal nitric oxide synthase; AIF, Apoptosis-Inducing Factor; BACE1, Beta-secretase 1; APP, Amyloid precursor protein; WNT, Wingless and Int-1; pTau, phosphorylated Tau protein; pGSK3βB, phosphorylated-Glycogen synthase kinase 3-beta; Dkk1, Dickkopf WNT Signaling Pathway [file Table_2.xlsx]

## Sheet: Sheet1
Study (Country)	Results
Scuderi et al. (2011) (Italy)	1. Effects on astrocyte activation: (a) GFAP protein, (b) S100B protein levels: Aβ > CTRL; Aβ+PEA+GW9662, Aβ+PEA < Aβ; Aβ+PEA+MK > Aβ+PEA; other comparisons, NS; 2. Effects on neuroinflammation: (a) iNOS, (b) COX-2, (c) PGE2, (d) NO-- levels: Aβ > CTRL; Aβ+PEA+GW9662, Aβ+PEA < Aβ; Aβ+PEA+MK > Aβ+PEA; other comparisons, NS; (e) TNF-α, (f) IL-1β, (g) p-p38, (h) p-JNK levels: Aβ > CTRL; Aβ+PEA+GW966…
Benito et al. (2012) (Italy)	1. Effects of FAAH absence on cytokines: (a) CCL2 levels: Aβ-WT > CTRL-WT; Aβ-KO > Aβ-WT, CTRL-KO (any incubation time); (b) IL-6 levels: Aβ-WT < CTRL-WT (8 h incubation); Aβ-KO > Aβ-WT, CTRL-KO (any incubation time); Aβ-WT > CTRL-WT (24 h incubation); Aβ-WT vs. CTRL-WT, NS (48 h incubation); (c) IL-1β levels: Aβ-KO > Aβ-WT, CTRL-KO (8 h, 24 h incubation); Aβ+SR1, Aβ+SR2 vs. Aβ-KO, NS; other comp…
D'Agostino et al. (2012) (Italy)	1. First set of mice (WT): (a) YMT, alternation performance: Ab+VHI < ScAb+VHI; Ab+PEA10, Ab+PEA30, Ab+GW7647 > Ab+VHI; Ab+PEA3 vs. Ab+VHI, NS; other comparisons, NS; (b) YMT, arm entries: all comparisons, NS; (c) MWM, learning profile: Ab+VHI > ScAb+VHI; Ab+PEA30 < Ab+VHI; Ab+PEA10, Ab+PEA3 vs. Ab+VHI, NS; (d) MWM, time into the target: Ab+VHI < ScAb+VHI, Ab+PEA3, Ab+PEA10, Ab+PEA30; (e) MWM, sw…
Scuderi et al. (2012) (Italy)	1. Effects on neuroglia co-cultures: (a) GFAP+ cells, (b) apoptotic events in MAP2+ cells: Aβ > CTRL; Aβ+PEA, Aβ+PEA+GW6471 < Aβ; Aβ+PEA+MK vs. Aβ, NS; other comparisons, NS; 2. Effects on hippocampal cells: (a) GFAP+ cells, (b) apoptotic events in MAP2+ cells: Aβ > CTRL; Aβ+PEA, Aβ+PEA+GW6471 < Aβ; Aβ+PEA+MK vs. Aβ, NS; other comparisons NS
Scuderi and Steardo (2013) (Italy)	1. Ex vivo effects on microglia and astrocyte activation: (a) GFAP protein expression, (b) S100B protein expression, (c) S100B release: CTRL < Aβ; Aβ+PEA < Aβ; Aβ+PEA+GW6471 vs. Aβ, NS; other comparisons, NS; 2. Ex vivo effects on hippocampal neuroinflammation: (a) iNOS, (b) COX-2, (c) PGE2 expression: (a) CTRL < Aβ; Aβ+PEA < Aβ; Aβ+PEA+GW6471 vs. Aβ, NS; other comparisons, NS; 3. In vitro effect…
Paterniti et al. (2014) (Italy)	1. Effects on hippocampal cells viability: Aβ < CTRL; Aβ+PEA(all groups) > Aβ; 2. Effects on BDNF and GDNF expression: Aβ < CTRL; Aβ+PEA(all groups) > Aβ; 3. Effects on GFAP activation: Aβ > CTRL; Aβ+PEA(all groups) < Aβ; 4. Effects on nitrite production: (a) nNOS levels: Aβ < CTRL; Aβ+PEA(2.7 + 0.27 µM), Aβ+PEA(27 + 2.7 µM) > Aβ; Aβ+PEA(0.27 + 0.027 µM) vs. Aβ, NS; (b) iNOS levels: Aβ > CTRL; Aβ…
Scuderi et al. (2014) (Italy)	1. Effects on reactive gliosis: (a) GFAP, (b) S100 immunoreactivity, mRNA, protein expression: VHI < VHI+Aβ; PEA+Aβ < VHI+Aβ; PEA+GW6471+VHI > VHI; other comparisons, NS; 2. Effects on neuroinflammation: (a) iNOS, (b) COX-2, (c) IL-1β, (d) TNF-α expression: VHI < VHI+Aβ; PEA+Aβ < VHI+Aβ; PEA+GW6471+VHI > VHI; other comparisons, NS; 3. Effects on amyloidogenic pathway: (a) BACE1, (b) APP expressio…
Cipriano et al. (2015) (Italy)	1. Effects on reactive gliosis: (a) C6 cell functionality: Aβ > CTRL; PEA(10^-6, 10^-7)+Aβ < Aβ; PEA(10^-8)+Aβ vs. Aβ, NS; other comparisons, NS; (b) NO production: Aβ > CTRL; PEA(10^-6, 10^-7, 10^-8)+Aβ < Aβ; GW6471(2.5, 5, 10)+PEA(10^-6)+Aβ > Aβ+ PEA(10^-6); other comparisons, NS; (c) iNOS, S100B protein expression: Aβ > CTRL; PEA(10^-6, 10^-7, 10^-8)+Aβ < Aβ; other comparisons, NS; 2. Effects …
Tomasini et al. (2015) (Italy)	1. Primary cerebral cortex neurons: (a) Cellular viability (non-Tg): PEA+Aβ > Aβ; other comparisons, NS; (b) Cellular viability (3xTg-AD): all comparisons, NS; (c) Endogenous extracellular glutamate levels (non-Tg): PEA+Aβ > Aβ; other comparisons, NS; (d) Endogenous extracellular glutamate levels (3xTg-AD): all comparisons, NS; (e) Morphology (non-Tg): MAP2+ cells: PEA+Aβ > Aβ; other comparisons,…
Caltagirone et al. (2016) (Italy)	1. Effects on motor behavior and neurological deficits: (a) Turning behaviour: sham+VHI < MCAo+VHI; MCAo+VHI > MCAo+PEA; other comparisons, NS; (b) Neurological score: sham+VHI > MCAo+VHI; MCAo+VHI < MCAo+PEA; other comparisons, NS; 2. Effects on cortical and striatal damage: sham+VHI < MCAo+VHI; MCAo+VHI > MCAo+PEA; other comparisons, NS; 3. Effects on infarct area and morphological changes (inf…
Crupi et al. (2017) (Italy)	Effects on hippocampal function: 1. BrdU+ cells: sham+VHI > MPTP+VHI; MPTP+PEA > MPTP+VHI; MPTP+PEA vs. sham+VHI, NS; 2. β3-tubulin expression: sham+VHI < MPTP+VHI; MPTP+PEA < MPTP+VHI; MPTP+PEA vs. sham+VHI, NS
Siracusa et al. (2017) (Italy)	1. Brain PEA levels after PEA administration: after 0' vs. after 5', NS; after 15' > after 0', after 5'; 2. Effects on histological parameters in hippocampal area, histological score: (a) CA1, (b) CA3: sham+VHI < VaD+VHI; VaD+PEA < VaD+VHI; VaD+PEA vs. sham+VHI, NS; 3. Effects on memory deficits, NORT: (a) exploration time of novel objects, (b) total exploration time: sham+VHI > VaD+VHI; VaD+PEA …
Beggiato et al. (2018) (Italy)	1. Effects on Cell viability: Aβ < Aβ+PEA, PEA, CTRL; other comparisons, NS; 2. Effects on neuronal morphology: (a) MAP2 immunoreactivity, (b) MAP2 positive cells: Aβ < Aβ+PEA, PEA, CTRL; other comparisons, NS; (c) Neurite aggregation number/100μm: Aβ > Aβ+PEA, PEA, CTRL; other comparisons, NS; 3. Effects on programmed cell death (apoptopic neuronal nuclei): Aβ > Aβ+PEA, PEA, CTRL; other comparis…
Bronzuoli et al. (2018) (Italy)	1. Effects on in vitro primary astrocytes activation: (a) GFAP, iNOS protein expression: 3xTg-AD > Non-Tg; (b) COX-2, S100B protein expression: 3xTg-AD vs. Non-Tg, NS; 2. Effects on in vitro astrocytes viability (3xTg-AD): placebo vs. PEA (all dosages), NS; 3. Effects on in vitro neurons viability (3xTg-AD): CTRL < PEA(1); CTRL vs. PEA(0.01), PEA(0.1), NS; 4. Effects on in vitro astrogliosis (3XT…
Scuderi et al. (2018) (Italy)	1. NORT, Object recognition (6 months): (a) short-term memory,(b) long-term memory: placebo(non-Tg) > placebo(3xTg-AD); PEA(3xTg-AD) > placebo(3xTg-AD); other comparisons, NS; 2. NORT, Object recognition (12 months): (a) short-term memory: placebo(non-Tg) > placebo(3xTg-AD); PEA(3xTg-AD) > placebo(3xTg-AD); other comparisons, NS; (b) long-term memory: placebo(non-Tg) > PEA(non-Tg); PEA(3xTg-AD) >…
Boccella, Marabese et al. (2019) (Italy)	Effects on discriminative memory (RI): SNI+VHI < sham+VHI; sham+PEA vs. sham+VHI, NS; SNI+PEA > SNI+VHI; sham+MPEP vs. sham+VHI, NS; SNI+MPEP > SNI+VHI; SNI+MPEP+PEA < SNI+PEA; sham+MDCPG vs. sham+VHI, NS; SNI+MDCPG vs. SNI+VHI, NS; SNI+MDCPG+PEA vs. SNI+PEA, NS
Boccella, Cristiano et al. (2019) (Italy)	1. Effects on discriminative memory deficits (NORT, Recognition index): WT SNI+VHI < WT sham+VHI; WT SNI+PEA > WT SNI+VHI; PPAR null sham+VHI < WT sham+VHI; other comparisons, NS; 2. Effects on spatial memory deficits (MWM): (a) latency to reach the platform (training phase): WT SNI+VHI > WT sham+VHI (day 2-3); WT SNI+PEA < WT SNI+VHI (day 2); other comparisons, NS; (b) time in target quadrant: W…
Impellizzeri et al. (2019) (Italy)	1. Effects on eCBs/AEs system: (a) NAAA levels: sham+VHI < VaD+VHI; VaD+PEA < VaD+VHI; (b) PEA levels: sham+VHI > VaD+VHI; VaD+PEA > VaD+VHI; (c) FAAH levels: sham+VHI < VaD+VHI; VaD+PEA vs. VaD+VHI, NS; 2. Effects on brain function: (a) CA1 and CA3 histological damage: sham+VHI < VaD+VHI; VaD+PEA < VaD+VHI; (b) Surviving CA1 and CA2/3 cells: sham+VHI > VaD+VHI; VaD+PEA > VaD+VHI; (c) Positive ap…
Piscitelli et al. (2019) (Italy)	1. PEA plasma levels: (a) T1, (b) T2: Tg vs. WT, NS (trend towards ↑); (c) T3: Tg vs. WT, NS (trend towards ↓); 2. PEA brain tissue levels at T3: (a) CX, (b) HIPP, (c) STR: Tg vs. WT, NS (trend towards ↓); (d) CER: Tg vs. WT, NS (trend towards ↑)
Zimmermann et al. (2019) (Germany)	1. PEA and other AEs hippocampal CA1-CA3 levels: (a) PEA, (b) AEA levels: AAV-Glu-FAAH < AAV-Glu-empty, AAV-WT; (c) OEA, (d) AA, (e) 2-AG levels: all comparisons, NS; 2. Effect of FAAH overexpression on spatial memory: (a) index of recognition: AAV-Glu-FAAH < AAV-WT; (b) total exploration time, (c) locomotion: AAV-Glu-FAAH vs. AAV-WT, NS; (d) fear-motivated avoidance task (memory acquisition): AA…
Beggiato, Cassano et al. (2020) (Italy)	1. Effects on neuronal viability: non-Tg(CTRL) > non-Tg(Aβ); 3xTg-AD(CTRL) vs. 3xTg(Aβ), NS; 2. Effects on apoptotic neuronal death: 3xTg-AD(CTRL) vs. 3xTg-AD(Aβ), NS; 3xTg-AD(Aβ+PEA) < 3xTg-AD(CTRL); 3. Effects on neuronal MAP2 immunoreactivity: 3xTg-AD(CTRL) vs. 3xTg-AD(Aβ), NS; 3xTg-AD(Aβ+PEA) > 3xTg-AD(CTRL); 4. Effects on neuronal morphometric parameters: (a) number of neuritic aggregation/1…
Beggiato, Tomasini et al. (2020) (Italy)	1. Basal PEA levels: (a) plasma, (b) hippocampus, (c) PFC levels: 3xTg-AD vs. non-Tg, NS; 2. Effects on PEA levels after single PEA administration: (a) plasma levels: non-Tg+PEA > non-Tg+VHI (after 1, 1.5, 3 h); non-Tg+PEA vs. non-Tg+VHI, NS (after 4 h); (b) hippocampus levels: non-Tg+PEA > non-Tg+VHI (after 1, 1.5 h); non-Tg+PEA vs. non-Tg+VHI, NS (after 3, 4 h); (c) PFC levels: all comparisons,…
Facchinetti et al. (2020) (Italy)	1. Effects on hippocampal astrocytes functioning, GFAP protein expression: VHI < VHI(Aβ); PEA(Aβ) < VHI(Aβ); other comparisons, NS; 2. Effects on hippocampal microglia functioning: (a) Iba1 protein expression, (b) CD11b gene expression: VHI < VHI(Aβ); PEA(Aβ) < VHI(Aβ); other comparisons, NS; 3. Effects on neuroinflammation: (a) iNOS, (b) COX-2, (c) IL-1β, (d) IL-6, (e) TNF-α mRNA levels: VHI < V…
Lama et al. (2020) (Italy)	Effects on recognition memory: (a) STD group: new object > old object; (b) HFD group: new object vs. old object, NS; (c) HFD+PEA group: new object > old object
Boccella et al. (2021) (Italy)	1. Effects on spatial memory: (a) time to get the platform: SNI+VHI > sham+VHI; SNI+PEA vs. sham+PEA vs. sham+VHI, NS; (b) time in target quadrant: SNI+VHI < sham+VHI < sham+PEA; SNI+PEA > SNI+VHI; SNI+PEA vs. sham+PEA, NS; 2. Effects on spatial working-memory (number of alternations): SNI+VHI < sham+VHI; SNI+PEA > SNI+VHI; other comparisons, NS
Campolo et al. (2021) (Italy)	1. Effects on memory deficits: MWM, time spent in correct quadrant 72 h and 7 d after injury: sham > TBI; TBI+PEA > TBI; 2. Effects on hippocampal morphology, histological score: (a) 72 h after injury: TBI > sham; (b) 7 d after injury: TBI > sham; TBI+PEA < TBI; 3. Effects on cell proliferation: (a) BrdU+, (b) DCX+, (c) BrdU+/DCX+ number of cells 72 h and 7 d after injury: TBI > sham; TBI+PEA < T…
D'Antongiovanni et al. (2021) (Italy)	1. Effects on in-vitro colonic contractile responses, tension (g/g tissue): (a) Electrical stimulation, (b) Cholinergic contraction: SAMP8 < SAMR1; SAMP8+PEA > SAMP8; SAMP8+PEA vs. SAMR1, NS; (c) Tachikinergic contraction: SAMP8 < SAMR1; SAMP8+PEA vs. SAMP8, NS; SAMP8+PEA vs. SAMR1, NS; (d) Carbachol-induced contraction, (e) SP-induced contraction: SAMP8+PEA vs. SAMP8 vs. SAMR1, NS; 2. Effects on…
Gaspar et al. (2021) (Ireland)	1. Effects on spatial memory: (a) preference index: test day (all groups) > sample day (all groups); (b) discrimination index: CFA > noCFA; (c) spatial discrimination test: CFA < noCFA; CFA+GW6471 < CFA+VHI; other comparisons, NS; 2. AEs dorsal hippocampus levels: (a) PEA levels (IPSI/CONTRA): CFA vs. noCFA, NS; (b) OEA levels (CONTRA): CFA vs. noCFA, NS; (c) OEA levels (IPSI): CFA > noCFA; 3. AE…
Gatta et al. (2021) (Italy)	1. Effects on LPS-induced neuroinflammation: (a) IL-1β, (b) IL-6, (c) iNOS, (d) TG2 mRNA levels: LPS > CTL; LPS+PEA < LPS; (e) TREM2, (f) ARG1 mRNA levels: LPS < CTL; LPS+PEA > LPS; (g) TG2 protein expression: LPS > CTL; LPS+PEA < LPS; 2. Effects on Aβ-induced neuroinflammation: (a) IL-6, (b) TG2 mRNA levels: Aβ > CTL; Aβ+PEA < Aβ; (c) TREM2, (d) ARG1 mRNA levels: Aβ < CTL; Aβ+PEA > Aβ; (e) TG2 p…
